# Supplementary material for: Emergence of directional bias in tau deposition from axonal transport dynamics
Source: PLoS Comput Biol. 2021 Jul 27;17(7):e1009258. doi: 10.1371/journal.pcbi.1009258 (PMC8345857; doi:10.1371/journal.pcbi.1009258)
Supplement: S1 Table — Values marked with an asterisk were estimated from Konzack et al. [34]. (XLSX) [file pcbi.1009258.s001.xlsx]

## Sheet: Sheet1
	Anterograde-Biased	Retrograde-Biased	Net-Unbiased
β	1 x 10-6 s-1	1 x 10-6 s-1	1 x 10-6 s-1
γ	2 x 10-5 (μM s)-1	2 x 10-5 (μM s)-1	2 x 10-5 (μM s)-1
δ	1 μM-1	0.01 μM-1	1 μM-1
ϵ	0.01 μM-1	1 μM-1	0.35 μM-1
λ	0.01	0.01	0.01
f	0.92	0.92	0.92
LSD	200 μm	200 μm	200 μm
LAIS	40 μm	40 μm	40 μm
Laxon	920 μm	920 μm	920 μm
LSC	40 μm	40 μm	40 μm
