# Supplementary material for: Emergence of directional bias in tau deposition from axonal transport dynamics
Source: PLoS Comput Biol. 2021 Jul 27;17(7):e1009258. doi: 10.1371/journal.pcbi.1009258 (PMC8345857; doi:10.1371/journal.pcbi.1009258)
Supplement: S2 Table — (XLSX) [file pcbi.1009258.s002.xlsx]

## Sheet: Sheet1
	AD-Like	Non-AD-Like
β	2 x 10-8 s-1	2 x 10-7 s-1
γ	1 x 10-6 (μM s)-1	4 x 10-6 (μM s)-1
δ	0.01 μM-1	0.6 μM-1
ϵ	1 μM-1	1 μM-1
f	0.6	0.6
